# Supplementary material for: Complete Chloroplast Genomes of Anthurium huixtlense and Pothos scandens (Pothoideae, Araceae): Unique Inverted Repeat Expansion and Contraction Affect Rate of Evolution
Source: J Mol Evol. 2020 Jul 9;88(7):562–74. doi: 10.1007/s00239-020-09958-w (PMC7445159; doi:10.1007/s00239-020-09958-w)
Supplement: Supplementary file 5 — Supplementary file5 (XLSX 10 kb) [file 239_2020_9958_MOESM5_ESM.xlsx]

## Sheet: FUBAR
Table S5: Positive selected sites in protein-coding genes and list of converted amino acids
Gene	Position	α	β	Probability [α>β]	Posterior Probability [α<β]	Amino acid conversion in Anthurium huixtlense	Amino acid conversion in Pothos scandens
rpl22	130	2.943	31.38	0.021	0.954	I/C	I/S
	125	3.32	33.126	0.028	0.944	Not applicable	L/K
ycf2	2220	1.698	19.653	0.029	0.948	H/S	H/S
	267	2.123	22.35	0.029	0.946	H/D	H/N
	233	1.712	16.972	0.036	0.938	C/R	C/H
	1011	2.803	23.11	0.037	0.932	S/K	S/N		6
	445	2.491	18.829	0.045	0.924	L/S	N/A
ycf1	271	2.837	26.443	0.029	0.94	Q/E	Q/I
	771	2.004	18.967	0.03	0.938	H/V	H/I
	267	3.156	27.237	0.032	0.937	T/R	T/D
	211	2.106	16.762	0.04	0.922	Y/F	Y/P
	1786	1.279	11.031	0.046	0.916	R/Q	R/E
	609	3.014	22.791	0.047	0.914	L/C	L/S				13
	633	2.978	24.087	0.049	0.912	Indel/N	Indel/R
	1216	3.064	24.008	0.056	0.903	N/S	N/A
	α: synonymous substitution rate at a site, β: non-synonymous substitution rate at a site,
